# Supplementary material for: Innate, High Tolerance to Zinc and Lead in Violets Confirmed at the Suspended Cell Level
Source: Cells. 2022 Jul 31;11(15):2355. doi: 10.3390/cells11152355 (PMC9367367; doi:10.3390/cells11152355)
Supplement: Supplementary file 1 [file cells-11-02355-s001.zip]

Archive with 1 entries (1 files):
- cells-1783743-SM.pdf
